# Supplementary material for: Thyroid Hormone Neuroprotection Against Perfluorooctane Sulfonic Acid Cholinergic and Glutamatergic Disruption and Neurodegeneration Induction
Source: Biomedicines. 2024 Oct 24;12(11):2441. doi: 10.3390/biomedicines12112441 (PMC11591898; doi:10.3390/biomedicines12112441)
Supplement: Supplementary file 1 [file biomedicines-12-02441-s001.zip]

Archive with 1 entries (1 files):
- biomedicines-3247059-supplementary.pdf
